# Supplementary material for: The long non-coding RNA NEAT1 is a ΔNp63 target gene modulating epidermal differentiation
Source: Nat Commun. 2023 Jun 26;14:3795. doi: 10.1038/s41467-023-39011-5 (PMC10293300; doi:10.1038/s41467-023-39011-5)
Supplement: Supplementary file 4 — Source Data [file 41467_2023_39011_MOESM4_ESM.xlsx]

## Sheet: FIG 1C
MALAT1 relative RNA expression
HEKn
	Exp 1	Exp 2	Exp 3		Average	SD
SCR	1	1	1		1	0
sip63	1.72009	1.44838	1.57641		1.58162	0.135929
si∆Np63	2.12421	2.58887	1.97941		2.23083	0.318412
NEAT1 relative RNA expression
HEKn
	Exp 1	Exp 2	Exp 3		Average	SD
SCR	1	1	1		1	0
sip63	2.28043	6.12976	4.11074		4.17364	1.92544
si∆Np63	3.18446	6.45499	6.82967		5.48971	2.00517
Student's t-test, unpaired, two-tailed
MALAT1	sip63 vs SCR		P =	0.0462
	si∆Np63 vs SCR		P =	0.0179
NEAT1	sip63 vs SCR		P =	0.0034
	si∆Np63 vs SCR		P =	0.0042

## Sheet: FIG 1D
NEAT1_2 relative RNA expression
HEKn
	Exp 1	Exp 2	Exp 3		Average	SD
SCR	1	1	1		1	0
si∆Np63	3.68687	7.33112	5.17416		5.39738	1.83235
Student's t-test, unpaired, two-tailed
NEAT1_2	si∆Np63 vs SCR		P =	0.0142

## Sheet: FIG 1F
MALAT1 locus %input
HEKn
	Exp 1 (N=3 technical replicates)			Exp 2 (N=3 technical replicates)
	Mean	SD		Mean	SD			Average Exp1-Exp 2
p63	0.194977	0.021737		0.413195	0.103362		p63	0.304086
IgG	0.0191754	0.0228141		0.0023332	0.00152919		IgG	0.010754
Multiple t-test, unpaired, on technical replicates
MALAT1 locus	1 exp p63 vs IgG		P =	0.000642
	2 exp p63 vs IgG		P =	0.002333
NEAT1 locus %input
	Exp 1 (N=3 technical replicates)			Exp 2 (N=3 technical replicates)
	Mean	SD		Mean	SD			Average Exp1-Exp 2
p63	1.91096	0.122287		1.94859	0.208992		p63	1.92977
IgG	0.0324707	0.0106182		0.0285182	0.00427414		IgG	0.0304945
Multiple t-test, unpaired, on technical replicates
NEAT1 locus	1 exp p63 vs IgG		P =	1.2e-05
	2 exp p63 vs IgG		P =	9.1e-05

## Sheet: FIG 1G
MALAT1 locus %input
HEKn
	Exp 1 (N=3 technical replicates)			Exp 2 (N=3 technical replicates)
	Mean	SD		Mean	SD			Average Exp1-Exp 2
HDAC1	0.522971	0.0705565		0.326739	0.0453782		HDAC1	0.424855
IgG	0.0184279	0.00488429		0.0191754	0.0228141		IgG	0.0188015
Multiple t-test, unpaired, on technical replicates
MALAT1 locus	1 exp HDAC1 vs IgG		P =	0.000247
	2 exp HDAC1 vs IgG		P =	0.000467
NEAT1 locus %input
HEKn
	Exp 1 (N=3 technical replicates)			Exp 2 (N=3 technical replicates)
	Mean	SD		Mean	SD			Average Exp1-Exp 2
HDAC1	0.344002	0.0266782		0.241308	0.0210332		HDAC1	0.292655
IgG	0.00851972	0.00228536		0.0324707	0.0119588		IgG	0.0204952
Multiple t-test, unpaired, on technical replicates
NEAT1 locus	1 exp HDAC1 vs IgG		P =	2.7e-05
	2 exp HDAC1 vs IgG		P =	0.000117

## Sheet: FIG 1H
MALAT1 locus %input
HEKn
		Exp 1 (N=3 technical replicates)			Exp 2 (N=3 technical replicates)
		Mean	SD		Mean	SD				Average Exp1-Exp 2
SCR	H3ac	0.652891	0.113372		0.241856	0.0424888		SCR	H3ac	0.447373
	IgG	0.0229645	0.00461263		0.0115265	0.000994964			IgG	0.0172455
sip63	H3ac	2.26165	0.193164		0.633363	0.0729934		sip63	H3ac	1.44751
	IgG	0.00945014	0.000598122		0.0104388	0.00318637			IgG	0.00994446
Multiple t-test, unpaired on technical replicates
MALAT1 locus	H3ac	1 exp sip63 vs SCR		P =	0.00024
		2 exp sip63 vs SCR		P =	0.001306
NEAT1 locus %input
HEKn
		Exp 1 (N=3 technical replicates)			Exp 2 (N=3 technical replicates)
		Mean	SD		Mean	SD				Average Exp1-Exp 2
SCR	H3ac	0.687401	0.0946868		0.477592	0.165747		SCR	H3ac	0.582496
	IgG	0.0229586	0.0104605		0.0229478	0.00876001			IgG	0.0229532
sip63	H3ac	2.61362	0.263322		0.836393	0.0719393		sip63	H3ac	1.72501
	IgG	0.049341	0.017071		0.00752283	0.00810357			IgG	0.0284319
Multiple t-test, unpaired on technical replicates
NEAT1 locus	H3ac	1 exp sip63 vs SCR		P =	0.000284
		2 exp sip63 vs SCR		P =	0.028131

## Sheet: FIG 2A
Figure 2A

## Sheet: FIG 2B
HEKn
MALAT1 relative RNA expression
Days in CaCl2	rep 1	rep 2	rep 3		Average	SD
0	1	1	1		1	0
3	5.39842	3.81091	3.63638		4.2819	0.970863
6	6.48898	4.47188	5.8344		5.59842	1.02904
NEAT1 relative RNA expression
Days in CaCl2	Exp 1	Exp 2	Exp 3		Average	SD
0	1	1	1		1	0
3	4.90883	4.76306	4.15025		4.60738	0.402537
6	14.6028	14.3855	14.147		14.3784	0.227987
NEAT1_2 relative RNA expression
Days in CaCl2	Exp 1	Exp 2	Exp 3		Average	SD
0	1	1	1		1	0
3	2.75251	4.03951	1.30529		2.6991	1.3679
6	14.0715	24.2013	7.75867		15.3438	8.29483
Student's t-test, unpaired, two-tailed
MALAT1	3 vs 0		P =	0.0042
	6 vs 0		P =	0.0015
NEAT1	3 vs 0		P =	0.0001
	6 vs 0		P =	<0,0001
NEAT1_2	3 vs 0		P =	0.0978
	6 vs 0		P =	0.0401

## Sheet: FIG 2F
HEKn
Count paraspeckles (NEAT1/SFPQ positive)
Image	Proliferant	Differentiated
1	0	43
2	0	54
3	0	50
4	0	68
5	0	54
6	0	52
7	0
8	0
9	0
Average	0	53.5
SD	0	8.19146
Student's t-test, unpaired, two-tailed
count paraspeckles	Differentiated vs proliferant		P =	<0,0001

## Sheet: FIG 4G
DLX5 %input
HEKn
		Exp 1 (N=3)			Exp 2 (N=3)
		Mean	SD		Mean	SD				Average
NC	IgG	1.27149	0.174929		0.029403	0.0122757		NC	IgG	0.650448
	αH3K4me3	37.5237	6		10.7564	0.707185			αH3K4me3	24.1401
LNA-NEAT1	IgG	0.908438	0.0493743		0.102434	0.0176269		LNA-NEAT1	IgG	0.505436
	αH3K4me3	22.2148	2		8.74203	0.285804			αH3K4me3	15.4784
Multiple t-test, unpaired.
DLX5	H3K4me3	1 exp LNA-NEAT1 vs CTRL		P =	0.013778
		2 exp LNA-NEAT1 vs CTRL		P =	0.010229
KLK5 %input
HEKn
		Exp 1 (N=3)			Exp 2 (N=3)
		Mean	SD		Mean	SD				Average
NC	IgG	0.941269	0.202596		0.022503	0.0118997		NC	IgG	0.481886
	αH3K4me3	18.0414	1		3.00726	0.147919			αH3K4me3	10.5243
LNA-NEAT1	IgG	0.75682	0.0693174		0.056588	0.0207231		LNA-NEAT1	IgG	0.406704
	αH3K4me3	10.4362	0.855135		2.42808	0.185366			αH3K4me3	6.43215
Multiple t-test, unpaired.
KLK5	H3K4me3	1 exp LNA-NEAT1 vs CTRL		P =	0.00056
		2 exp LNA-NEAT1 vs CTRL		P =	0.013369
DSC2 %input
HEKn
		Exp 1 (N=3)			Exp 2 (N=3)
		Mean	SD		Mean	SD				Average
NC	IgG	2.66141	0.113666		0.018978	0.006351		NC	IgG	1.34019
	αH3K4me3	20.6937	0.9205		20.5984	1			αH3K4me3	20.6461
LNA-NEAT1	IgG	1.48604	0.2453		0.204443	0.044307		LNA-NEAT1	IgG	0.84524
	αH3K4me3	6.05395	1		14.7991	0.4133			αH3K4me3	10.4265
Multiple t-test, unpaired.
DSC2	H3K4me3	1 exp LNA-NEAT1 vs CTRL		P =	4.9e-05
		2 exp LNA-NEAT1 vs CTRL		P =	0.000749

## Sheet: FIG 4H
NEAT1 RNA expression
HEKn
	Exp 1	Exp 2			Average
αBRG1	0.106927	0.112291		αBRG1	0.109609
αKLF4	0.261397	0.225768		αKLF4	0.243582
IgG	0.0326716	0.0398278		IgG	0.0362497
Student's t-test, unpaired, Two-tailed
NEAT1	αBRG1	BRG1 vs IgG		P =	0.0037
	αKLF4	KLF4 vs IgG		P =	0.0076

[truncated: 26 more sheets: FIG 4I, FIG 5A, FIG 5B, FIG 5D, FIG 5E, FIG 5G, S1 C, S2 C, S2 E, S3 B, S4 A, S6 A, S7 C, S9 B, S10, S12, LncRNA_Array_HEKn_ALL_down, LncRNA_Array_HEKn_ALL_up, LncRNA_Array_A253_All_down, LncRNA_Array_A253_All_up …]
